# Supplementary material for: Genomic Characterisation of a Highly Divergent Siadenovirus (Psittacine Siadenovirus F) from the Critically Endangered Orange-Bellied Parrot (Neophema chrysogaster)
Source: Viruses. 2021 Aug 28;13(9):1714. doi: 10.3390/v13091714 (PMC8472863; doi:10.3390/v13091714)
Supplement: Supplementary file 1 [file viruses-13-01714-s001.zip]

Archive with 1 entries (1 files):
- viruses-1339233-supplementary.pdf
